# Supplementary material for: Oral Egg-Derived Protein and Peptide Supplementation for Health Outcomes in Adults: Systematic Review and Meta-Analysis
Source: Nutrients. 2026 Mar 26;18(7):1054. doi: 10.3390/nu18071054 (PMC13074808; doi:10.3390/nu18071054)
Supplement: Supplementary file 1 [file nutrients-18-01054-s001.zip]

Archive with 1 entries (1 files):
- nutrients-4196461-supplementary.pdf
